# Supplementary material for: Photoperiod Genes Contribute to Daylength-Sensing and Breeding in Rice
Source: Plants (Basel). 2023 Feb 16;12(4):899. doi: 10.3390/plants12040899 (PMC9959395; doi:10.3390/plants12040899)
Supplement: Supplementary file 1 [file plants-12-00899-s001.zip]

Archive with 1 entries (1 files):
- plants-2173096-supplementary.pdf
